# Supplementary material for: Pre-existing neutralizing antibody mitigates B cell dysregulation and enhances the Env-specific antibody response in SHIV-infected rhesus macaques
Source: PLoS One. 2017 Feb 21;12(2):e0172524. doi: 10.1371/journal.pone.0172524 (PMC5319772; doi:10.1371/journal.pone.0172524)
Supplement: S1 File — Contains study data. (XLSX) [file pone.0172524.s001.xlsx]

## Sheet: Data
	Animal ID	Group	Time	[live] CD19+CD20+	[CD19+CD20+] IgD+	[CD19+CD20+] IgD+/CD5+CD38+	[CD19+CD20+IgD+]CD5+CD38+	[CD19+CD20+] IgD+/CD5+CD95+	[CD19+CD20+IgD+] CD5+CD95+	[CD19+CD20+] IgD+/CD5-CD27-	[CD19+CD20+IgD+] CD5-CD27-	[CD19+CD20+] IgD+/CD5-CD38+	[CD19+CD20+IgD+] CD5-CD38+	[CD19+CD20+] IgD+/CD5-CD95-	[CD19+CD20+IgD+] CD5-CD95-	[CD19+CD20+] IgD+/CD21+CD38+	[CD19+CD20+IgD+] CD21+CD38+	[CD19+CD20+] IgD+/CD27+CD5+	[CD19+CD20+IgD+] CD27+CD5+	[CD19+CD20+] IgD+/PD-1+	[CD19+CD20+IgD+] PD-1+	[CD19+CD20+] IgD+/CD5- CD21+	[CD19+CD20+IgD+] CD5-CD21+	[CD19+CD20+] IgD+/ CD5+ CD21+	[CD19+CD20+IgD+] CD5+ CD21+	[CD19+CD20+] IgD+/CD5+ CD21-	[CD19+CD20+IgD+] CD5+ CD21-	[CD19+CD20+] IgD+/CD5- CD21-	[CD19+CD20+IgD+] CD5- CD21-	[CD19+CD20+]/IgD+/CD11c- CD21+	[CD19+CD20+IgD+] CD11c- CD21+	[CD19+CD20+] IgD+/CD11c+ CD21+	[CD19+CD20+IgD+] CD11c+ CD21+	[CD19+CD20+]/IgD+/CD11c+ CD21-	[CD19+CD20+IgD+] CD11c+ CD21-	[CD19+CD20+]/IgD+/CD11c- CD21-	[CD19+CD20+IgD+] CD11c- CD21-	[CD19+CD20+]/IgD+/CD95- CD21+	[CD19+CD20+IgD+] CD95-CD21+	[CD19+CD20+]/IgD+/CD95+ CD21+	[CD19+CD20+IgD+] CD95+ CD21+	[CD19+CD20+]/IgD+/CD95+ CD21-	[CD19+CD20+IgD+]/CD95+ CD21-	[CD19+CD20+]/IgD+/ CD95- CD21-	[CD19+CD20+IgD+] CD95- CD21-	[CD19+CD20+] IgD-IgG+	[CD19+CD20+]/IgD-IgG+/CD5+CD38+	[CD19+CD20+IgD-IgG+] CD5+CD38+	[CD19+CD20+] IgD-IgG+/CD5+CD95+
	KN23192	NIgG	-7	10	62.1	2.74	4.41	17.6	28.4	6.11	9.84	6.95	11.2	15.1	24.3	13	20.9	35.5	57.2	57.1	92	8.38	13.5	5.92	9.54	39.5	63.7	8.23	13.3	12.7	20.4	1.64	2.65	39.1	63	8.68	14	14	22.5	0.329	0.531	12	19.3	35.8	57.7	5.94	0.187	3.15	2.82
	KN23192	NIgG	-1	9.5	50.8	1.24	2.45	20.5	40.4	4.42	8.71	4.53	8.93	10.7	21	6.25	12.3	30.2	59.5	28	55.2	4.84	9.53	3.38	6.66	35.8	70.5	6.78	13.3	7.02	13.8	1.2	2.37	36.6	72	5.98	11.8	7.78	15.3	0.434	0.855	15.3	30.2	27.2	53.6	9.34	0.193	2.07	6.38
	KN23192	NIgG	3	4.26	52.9	0.983	1.86	21.4	40.5	5.01	9.46	5.14	9.71	11.6	21.9	6.89	13	31.9	60.3	29.2	55.2	5.67	10.7	3.42	6.46	37	70	6.78	12.8	7.68	14.5	1.41	2.67	38.8	73.3	5.04	9.52	8.65	16.3	0.447	0.844	16.1	30.5	27.7	52.4	10.1	0.151	1.49	6.68
	KN23192	NIgG	7	5.45	48.2	0.244	0.506	9.03	18.7	7.98	16.6	4.8	9.95	17.9	37.2	5.23	10.8	16.8	34.8	32.8	68	4.52	9.38	1.46	3.02	27	56	15.2	31.6	5.48	11.4	0.494	1.02	30.7	63.6	11.6	24	5.85	12.1	0.121	0.251	6.93	14.4	35.3	73.2	10.4	0.0297	0.287	3.47
	KN23192	NIgG	14	1.02	38.6	2.09	5.42	20.7	53.6	1.64	4.25	1.92	4.97	4.4	11.4	1.17	3.04	24	62.2	28.5	73.8	0.802	2.08	0.649	1.68	32.8	84.9	4.39	11.4	1.04	2.68	0.416	1.08	33	85.4	4.18	10.8	1.31	3.38	0.146	0.378	17.7	45.9	19.5	50.4	6.69	0.489	7.31	4.35
	KN23192	NIgG	21	1.13	47.3	1.65	3.49	20.5	43.4	4.6	9.72	4.73	9.99	8.83	18.7	4.53	9.57	28.1	59.5	30.8	65.1	3.21	6.79	2.4	5.07	34.7	73.4	6.97	14.7	4.72	9.99	0.889	1.88	35.7	75.5	5.98	12.7	5.3	11.2	0.316	0.668	16.4	34.7	25.3	53.5	8.84	0.46	5.2	5.59
	KN23192	NIgG	28	1.71	47.8	1.99	4.18	21.8	45.7	4.99	10.4	5	10.5	8.95	18.7	5.28	11.1	30.4	63.6	29	60.7	4.24	8.87	2.82	5.9	35.2	73.7	5.52	11.6	5.53	11.6	1.52	3.19	36.4	76.3	4.26	8.92	6.7	14	0.361	0.755	16.3	34.1	24.4	51.1	13.7	0.65	4.75	10.2
	KN23192	NIgG	35	2.07	47	1.82	3.88	21.3	45.2	3.76	7.99	3.9	8.28	8.08	17.2	4.69	9.96	30.9	65.7	29.1	61.9	3.47	7.39	2.51	5.34	35.5	75.6	5.49	11.7	4.66	9.92	1.32	2.81	37.2	79	3.87	8.22	5.67	12.1	0.32	0.68	15.8	33.5	25.3	53.8	17.4	0.893	5.14	13.2
	KN23192	NIgG	42	3.47	45.4	0.821	1.81	17.4	38.4	4.91	10.8	5.21	11.5	9.75	21.5	6.04	13.3	27.4	60.4	28.2	62.2	5.08	11.2	2.75	6.05	32.3	71.2	5.25	11.6	6.39	14.1	1.44	3.18	34.2	75.4	3.31	7.31	7.51	16.5	0.318	0.7	12.7	27.9	24.9	54.8	12.5	0.226	1.81	8.97
	KN23192	NIgG	56	7.17	49.5	1.35	2.74	24	48.4	3.68	7.43	4.2	8.48	7.89	15.9	5.99	12.1	32.7	66.1	31.5	63.6	4.25	8.58	3.44	6.95	37.7	76.2	4.1	8.29	6.16	12.4	1.53	3.09	38.3	77.4	3.5	7.08	7.15	14.5	0.529	1.07	18.6	37.5	23.2	47	12.6	0.264	2.09	10.2
	KN23192	NIgG	84	7.49	56.4	0.526	0.931	19.6	34.7	6.04	10.7	4.06	7.19	13.2	23.4	5.86	10.4	33.5	59.4	29.8	52.9	5.6	9.92	3.43	6.08	38.8	68.8	8.59	15.2	7.26	12.9	1.76	3.12	42	74.5	5.36	9.5	8.62	15.3	0.405	0.718	12.9	22.8	34.5	61.2	15.8	0.172	1.09	10.5
	KN22640	NIgG	-7	NaN	NaN	NaN	NaN	NaN	NaN	NaN	NaN	NaN	NaN	NaN	NaN	NaN	NaN	NaN	NaN	NaN	NaN	NaN	NaN	NaN	NaN	NaN	NaN	NaN	NaN	NaN	NaN	NaN	NaN	NaN	NaN	NaN	NaN	NaN	NaN	NaN	NaN	NaN	NaN	NaN	NaN	NaN	NaN	NaN	NaN
	KN22640	NIgG	-1	1.28	43.5	1.95	4.49	6.5	14.9	14.5	33.2	11.1	25.4	20.9	48.1	15.6	35.8	15.9	36.4	21.6	49.6	16.7	38.3	5.26	12.1	17.3	39.7	4.29	9.87	20.9	48.1	1	2.31	14.4	33.1	7.19	16.5	21.4	49.2	0.545	1.25	3.9	8.95	17.7	40.6	18.7	1.61	8.58	13.9
	KN22640	NIgG	3	0.669	43	1.37	3.19	7.75	18.1	11.9	27.8	7.45	17.3	17	39.7	10.5	24.6	16.9	39.3	20.1	46.9	12.8	29.9	4.36	10.1	21.6	50.3	4.18	9.72	16.5	38.5	0.658	1.53	16.4	38.3	9.32	21.7	16.7	38.8	0.52	1.21	4.72	11	21	49	13.4	0.676	5.06	9.13
	KN22640	NIgG	7	0.375	39.1	1.18	3.01	5.97	15.3	13.1	33.6	9.38	24	19.2	49.1	13.3	34.1	14.3	36.7	19.3	49.4	15.5	39.8	5.31	13.6	14.7	37.6	3.51	8.98	20	51.3	0.813	2.08	11.4	29.2	6.79	17.4	20.2	51.7	0.656	1.68	3.62	9.27	14.6	37.3	17.2	0.97	5.62	12.9
	KN22640	NIgG	14	0.052	37.2	1.66	4.45	6.14	16.5	11.5	30.8	11.9	31.9	15.7	42.1	10.3	27.8	14.1	37.9	20.8	55.9	9.42	25.3	1.41	3.8	20.1	54	6.31	16.9	10.3	27.8	0.485	1.3	15.7	42.1	10.7	28.8	10.6	28.6	0.202	0.543	3.4	9.12	23	61.8	8.65	0.404	4.67	6.14
	KN22640	NIgG	21	0.124	30.5	2.98	9.76	6.62	21.7	9.33	30.6	7.06	23.1	12.5	40.9	7.64	25	13.8	45.2	13.6	44.5	8.27	27.1	2.37	7.75	15.7	51.2	4.26	13.9	9.78	32	0.859	2.81	14.3	46.9	5.57	18.2	10.2	33.5	0.415	1.36	3.95	12.9	16	52.2	12.4	1.69	13.6	8.84
	KN22640	NIgG	28	0.653	49.7	3.02	6.08	26	52.4	8.46	17	5.76	11.6	11.1	22.3	7.49	15.1	33.1	66.7	20.8	41.9	8.55	17.2	3.61	7.26	34.9	70.3	2.6	5.24	10.9	22	1.23	2.48	29.8	60	7.73	15.6	11.4	23	0.718	1.44	19.1	38.5	18.4	37.1	17.7	1.4	7.9	14
	KN22640	NIgG	35	0.879	50.2	2.71	5.39	25.6	51	5.71	11.4	3.34	6.66	8.25	16.4	5.35	10.6	36.4	72.5	19.8	39.3	6.58	13.1	3.69	7.34	38.1	75.9	1.83	3.64	9.07	18.1	1.2	2.39	33.4	66.5	6.56	13.1	9.66	19.2	0.61	1.21	16.5	32.8	23.5	46.7	20.5	1.36	6.64	16.9
	KN22640	NIgG	42	0.72	54.7	2.3	4.21	20.4	37.2	10.6	19.3	6.33	11.6	14.2	25.9	8.84	16.2	34.7	63.4	23.1	42.2	11.8	21.5	3.67	6.71	36.8	67.2	2.51	4.59	14.3	26.1	1.2	2.19	32.8	59.9	6.5	11.9	15	27.4	0.434	0.794	11.2	20.5	28.1	51.3	16.3	0.969	5.93	12.5
	KN22640	NIgG	56	1.71	50.3	2.34	4.66	12.5	24.9	10.6	21.2	6.63	13.2	15.1	30.1	9.65	19.2	26.5	52.7	22.7	45.2	11.8	23.5	3.86	7.68	31.1	62	3.45	6.87	14.7	29.2	1.01	2	25.2	50.1	9.39	18.7	15.3	30.4	0.397	0.79	6.58	13.1	28	55.7	17.5	1.19	6.8	13.2
	KN22640	NIgG	84	0.643	56.7	1.99	3.5	8.37	14.8	18.2	32.1	7.88	13.9	24.9	44	11.8	20.7	18.2	32	20.5	36.1	18.8	33.2	5.2	9.17	26.6	46.8	6.12	10.8	22.9	40.3	1.17	2.07	23.5	41.5	9.15	16.1	23.7	41.7	0.377	0.665	4.26	7.51	28.4	50.1	19.9	1.62	8.13	12.4
	KN23700	NIgG	-7	7.53	37.5	3.45	9.19	8.18	21.8	8.04	21.4	8.68	23.1	13	34.6	14.7	39.2	15.3	40.7	32.2	85.8	9.3	24.8	5.85	15.6	18	48	4.36	11.6	13.9	37	1.25	3.32	11.4	30.3	11	29.3	14.7	39.2	0.426	1.13	5.43	14.5	17	45.2	9.87	0.864	8.75	7.02
	KN23700	NIgG	-1	10.1	37.4	3.98	10.6	12.8	34.1	6.09	16.3	6.69	17.9	10	26.8	11	29.4	18.7	49.9	17.9	47.7	6.31	16.9	5.36	14.3	21.5	57.5	4.22	11.3	10.3	27.5	1.39	3.72	15.9	42.5	9.84	26.3	10.9	29.2	0.744	1.99	8.33	22.2	17.4	46.6	13.6	1.13	8.33	11.1
	KN23700	NIgG	3	3.1	29	3.5	12.1	10.8	37.2	4.78	16.5	4.58	15.8	7.76	26.8	6.82	23.5	13.8	47.5	13.9	48.1	4.25	14.7	3.1	10.7	17.7	61	3.94	13.6	6.53	22.6	0.822	2.84	13.2	45.5	8.42	29.1	6.87	23.7	0.483	1.67	7.51	25.9	14.1	48.7	10.8	1.34	12.4	8.75
	KN23700	NIgG	7	3.73	32.7	2.55	7.81	11.4	34.8	5.49	16.8	5.65	17.3	8.81	27	9.73	29.8	16	49	16.1	49.4	6	18.4	4.78	14.6	18.6	57	3.25	9.96	9.63	29.5	1.15	3.53	14	42.8	7.89	24.2	10.1	31.1	0.629	1.93	7.46	22.8	14.4	44.2	12.7	0.691	5.44	10.6
	KN23700	NIgG	14	1.52	26.5	3.27	12.4	11.3	42.8	7.22	27.3	8.15	30.8	8.86	33.5	5.98	22.6	11.1	42	13.6	51.5	4.93	18.6	1.22	4.6	15.6	58.9	4.72	17.8	5.61	21.2	0.54	2.04	13.4	50.5	6.95	26.3	5.83	22	0.323	1.22	9.35	35.3	11	41.4	9.2	1.34	14.6	8.06
	KN23700	NIgG	21	1.86	36.6	4.33	11.9	16.4	44.8	5.76	15.7	5.52	15.1	7.78	21.3	7.77	21.3	18.8	51.4	17	46.6	5.6	15.3	3.35	9.16	24.8	67.7	2.86	7.83	8.05	22	0.9	2.46	18.1	49.6	9.5	26	8.44	23.1	0.506	1.39	11.7	32	15.9	43.6	17.2	3.04	17.7	14.6
	KN23700	NIgG	28	2.28	44.3	2.6	5.88	15.2	34.4	12.8	28.9	13	29.3	16	36.2	12.6	28.5	18.6	42	21.8	49.3	10	22.6	3.73	8.42	23.7	53.6	6.79	15.3	12.5	28.4	1.19	2.68	18	40.6	12.6	28.4	13.2	29.8	0.525	1.19	10.4	23.4	20.2	45.6	17.9	1.68	9.42	15.1
	KN23700	NIgG	35	3.63	43.2	3.41	7.88	14.8	34.3	9.87	22.8	10	23.2	13.1	30.3	11.6	26.8	20.5	47.4	21.1	48.8	8.83	20.4	3.58	8.29	25.8	59.8	4.98	11.5	11.2	26	1.17	2.71	19.5	45.2	11.3	26.1	11.9	27.5	0.511	1.18	9.78	22.6	21	48.6	16.1	2.16	13.4	13.4
	KN23700	NIgG	42	3.78	47.4	3.49	7.36	11.9	25.1	15.5	32.6	16.6	35.1	20.3	42.9	18.2	38.4	18.4	38.9	23	48.6	14.6	30.7	4.44	9.36	21.9	46.2	6.51	13.7	17.8	37.7	1.15	2.43	15.4	32.6	13	27.3	18.5	38.9	0.538	1.14	7.84	16.5	20.6	43.4	14.6	1.75	12	12.2
	KN23700	NIgG	56	7.6	43.3	3.85	8.89	13	30	11.4	26.4	10.9	25.2	15.5	35.7	10.3	23.8	18.3	42.3	19.9	46	8.55	19.8	2.57	5.95	24.4	56.3	7.78	18	10.2	23.5	0.96	2.22	19.9	46	12.3	28.3	10.7	24.7	0.451	1.04	8.95	20.7	23.2	53.6	15.7	2.12	13.5	13
	KN23700	NIgG	84	6.49	46.5	2.49	5.35	12.5	26.9	11.9	25.7	10.4	22.3	16.5	35.4	10.5	22.6	17.8	38.3	21.8	46.9	8.6	18.5	3.04	6.54	26.2	56.3	8.68	18.7	10.4	22.5	1.2	2.59	23.1	49.7	11.7	25.3	11.2	24.1	0.456	0.98	7.93	17.1	26.9	57.9	19.2	1.47	7.67	15
	KN22931	NIgG	-7	1.77	45	3.32	7.38	8.72	19.4	4.65	10.3	3.55	7.88	10	22.2	8.53	19	23.2	51.5	39.4	87.6	6.17	13.7	6.36	14.1	27.6	61.3	4.89	10.9	10.4	23.1	2.13	4.73	24.7	54.8	7.81	17.4	12.2	27.1	0.319	0.708	5.7	12.7	26.8	59.5	11.8	0.701	5.96	5.97
	KN22931	NIgG	-1	2.36	36.4	2.2	6.05	11.8	32.5	3.16	8.66	2.74	7.51	7.2	19.7	4.83	13.2	20.6	56.4	22	60.3	3.04	8.36	4.03	11.1	25.1	68.8	4.29	11.8	5.65	15.5	1.42	3.91	23.8	65.3	5.57	15.3	6.62	18.2	0.448	1.23	8.41	23.1	21	57.5	11.3	0.719	6.35	7.89
	KN22931	NIgG	3	1.66	28.9	2.43	8.41	10.7	37.1	2.45	8.48	2.14	7.39	5.32	18.4	4.16	14.4	16.5	57	17.7	61.1	2.51	8.69	3.3	11.4	20.1	69.4	3.03	10.5	4.61	15.9	1.21	4.17	19.6	67.8	3.51	12.1	5.33	18.4	0.487	1.69	7.68	26.6	15.4	53.3	10.6	0.841	7.94	7.7
	KN22931	NIgG	7	1.99	36.4	1.86	5.09	10.8	29.7	4.21	11.6	3.56	9.77	7.85	21.6	6.33	17.4	19.8	54.3	22.5	61.9	4.92	13.5	5.09	14	23.1	63.5	3.28	9.01	8.65	23.7	1.37	3.76	20.5	56.3	5.91	16.2	9.47	26	0.54	1.48	7.5	20.6	18.9	51.9	10	0.639	6.37	6.8
	KN22931	NIgG	14	0.471	34.6	1.88	5.42	12.6	36.4	5.11	14.8	4.89	14.1	7.25	20.9	5.74	16.6	17.4	50.4	22.3	64.4	4.63	13.4	2.99	8.65	23.3	67.3	3.7	10.7	6.4	18.5	1.22	3.53	22.6	65.2	4.44	12.8	7.05	20.4	0.564	1.63	9.5	27.5	17.5	50.5	7.5	0.655	8.73	5.68
	KN22931	NIgG	21	1.8	43.8	4.85	11.1	21	47.9	1.83	4.19	1.36	3.1	3.9	8.9	3.37	7.7	31.4	71.7	25.8	59	1.95	4.44	3.68	8.4	35.8	81.7	2.4	5.48	3.55	8.11	2.07	4.73	34.6	79.1	3.51	8.01	5.09	11.6	0.531	1.21	12.4	28.4	25.7	58.7	16.6	2.36	14.2	11.5
	KN22931	NIgG	28	1.16	48.7	2.9	5.95	16.4	33.6	6.09	12.5	4.89	10	9.4	19.3	7.58	15.6	29.5	60.5	29.9	61.3	6.68	13.7	5.62	11.5	33	67.7	3.43	7.05	9.6	19.7	2.7	5.55	30.7	63.2	5.64	11.6	11.8	24.1	0.544	1.12	8.58	17.6	27.8	57.1	18.3	1.78	9.75	11.5
	KN22931	NIgG	35	3.02	44.4	3.95	8.89	14	31.6	2.6	5.85	2.06	4.65	5.34	12	3.78	8.5	28.7	64.5	27	60.8	2.66	5.98	3.49	7.85	34.8	78.3	3.51	7.9	4.69	10.6	1.46	3.28	31	69.9	7.25	16.3	5.76	13	0.381	0.858	7.86	17.7	30.4	68.5	16.3	1.8	11.1	9.71
	KN22931	NIgG	42	2.69	41.8	1.94	4.64	12.5	29.8	3.89	9.31	3.25	7.78	6.92	16.6	4.82	11.5	25.7	61.6	26.4	63.1	4.07	9.74	3.57	8.55	30.5	73.1	3.59	8.6	6.09	14.6	1.55	3.72	28.8	69	5.31	12.7	7.25	17.4	0.387	0.927	7.86	18.8	26.3	62.9	14.6	0.837	5.72	9.37
	KN22931	NIgG	56	2.72	47	1.3	2.76	13	27.7	3.8	8.07	2.99	6.37	7.85	16.7	4.46	9.48	28	59.6	30.8	65.5	3.52	7.49	3.99	8.48	34.9	74.1	4.65	9.9	5.81	12.4	1.7	3.62	33.3	70.7	6.26	13.3	7.14	15.2	0.373	0.792	8.44	17.9	31.1	66.1	13.2	0.54	4.1	8.18
	KN22931	NIgG	84	5.89	52	1.4	2.7	8.94	17.2	8.42	16.2	5.47	10.5	14.9	28.7	7.88	15.2	23.1	44.4	30.8	59.3	7.94	15.3	4.88	9.39	31.2	59.9	8.03	15.4	10.6	20.4	2.2	4.23	31.5	60.6	7.66	14.7	12.4	23.9	0.396	0.761	5.4	10.4	33.8	65	16.5	0.701	4.24	9.36
	KSH26088	SHIVIG	-7	11.2	64.8	5.52	8.52	17.2	26.5	7.06	10.9	9.64	14.9	15	23.1	17.8	27.5	37.2	57.4	60.5	93.3	10.8	16.6	8.06	12.4	39.6	61.1	6.35	9.8	16.3	25.2	2.52	3.89	33.6	51.8	12.4	19.1	17.8	27.5	1.05	1.62	11.2	17.3	34.8	53.7	6.76	0.496	7.35	4.06
	KSH26088	SHIVIG	0	5.42	62.7	2.02	3.22	20.6	32.9	7.4	11.8	8.24	13.1	14.2	22.6	15.8	25.3	37.2	59.3	31.7	50.5	9.39	15	10.5	16.8	37.4	59.6	5.41	8.63	17.8	28.4	2.13	3.4	28.8	46	13.9	22.3	18.3	29.2	1.63	2.61	12.7	20.3	30.1	48	8.48	0.311	3.67	6.31
	KSH26088	SHIVIG	3	7.63	61.5	1.44	2.33	20.5	33.4	7.98	13	7.9	12.8	14.1	23	15	24.5	34.7	56.4	31.9	51.9	9.91	16.1	10.4	16.9	36.5	59.3	4.73	7.69	18.2	29.6	2.07	3.37	27.9	45.4	13.3	21.6	18.6	30.3	1.68	2.73	12.7	20.7	28.5	46.3	8.43	0.263	3.12	6.28
	KSH26088	SHIVIG	7	13.6	62	2.05	3.3	19.1	30.8	8.25	13.3	9.06	14.6	15.7	25.2	15.5	24.9	33.6	54.1	32.2	52	10.3	16.7	9.33	15	36.3	58.5	6.08	9.81	17.7	28.6	1.97	3.17	27.3	44.1	15	24.2	18.1	29.2	1.57	2.54	12	19.4	30.3	48.9	8.39	0.326	3.89	6.13
	KSH26088	SHIVIG	14	13	61.4	3.57	5.8	20	32.6	8.46	13.8	9.79	15.9	15	24.5	13.3	21.7	31.9	51.9	32.3	52.6	8.94	14.6	6.91	11.2	38.9	63.3	6.73	11	14.1	22.9	1.8	2.93	30.2	49.2	15.4	25.1	14.6	23.7	1.26	2.06	13.9	22.6	31.7	51.6	7.41	0.552	7.45	5.41
	KSH26088	SHIVIG	21	9.84	58	1.67	2.88	25.4	43.7	6.27	10.8	6.27	10.8	11.3	19.4	10	17.3	34.3	59.1	28.4	48.9	7.28	12.5	6.84	11.8	39.1	67.4	4.8	8.27	12.2	21	1.95	3.36	32.2	55.5	11.7	20.1	12.3	21.2	1.84	3.17	18.3	31.6	25.6	44	8.7	0.341	3.91	7.06
	KSH26088	SHIVIG	28	16.8	72	0.161	0.224	1.13	1.57	44.2	61.5	18	25	56.9	79.1	28.7	39.8	2.1	2.92	30.4	42.3	56.5	78.6	12.7	17.7	0.904	1.26	1.79	2.49	68.6	95.3	0.694	0.965	0.307	0.426	2.39	3.32	68.5	95.2	0.77	1.07	0.185	0.257	2.51	3.49	6.72	0.0547	0.814	1.02
	KSH26088	SHIVIG	35	6.68	59.7	1.32	2.21	24.6	41.2	5.72	9.59	4.83	8.08	10.8	18.1	8.53	14.3	38	63.7	28.8	48.3	6	10.1	6.6	11.1	41.6	69.8	5.45	9.12	10.8	18.1	1.82	3.06	32.8	55	14.3	23.9	11.4	19.1	1.21	2.02	16.6	27.8	30.5	51.1	11.6	0.416	3.59	8.56
	KSH26088	SHIVIG	42	13.9	52.5	0.955	1.82	22.7	43.3	4.81	9.15	4.17	7.94	9.1	17.3	7.14	13.6	33.7	64.2	24.7	47	5.45	10.4	5.23	9.96	37.4	71.3	4.38	8.34	9.11	17.4	1.57	2.98	30.8	58.7	11	21	9.58	18.2	1.1	2.09	15.8	30	26.1	49.6	12.6	0.43	3.4	10.1
	KSH26088	SHIVIG	56	8.19	54.6	0.693	1.27	19	34.7	5.1	9.33	4.03	7.37	10.6	19.5	6.42	11.7	33.2	60.7	25.2	46.1	5.33	9.75	5.33	9.75	38.1	69.7	5.92	10.8	9.39	17.2	1.27	2.33	29.1	53.3	14.9	27.2	9.7	17.7	0.962	1.76	12.4	22.7	31.6	57.8	10.8	0.176	1.62	7.99
	KSH26088	SHIVIG	84	7.61	61	0.666	1.09	16.7	27.3	9.46	15.5	7.63	12.5	17.3	28.4	11.3	18.5	31.6	51.9	27.2	44.6	10.7	17.5	7.15	11.7	35.8	58.7	7.34	12	16	26.2	1.86	3.05	29	47.5	14.2	23.3	16.8	27.5	1.05	1.71	10.4	17.1	32.7	53.7	9.89	0.133	1.34	6.91
	KSH26624	SHIVIG	-7	2.28	54.1	7.9	14.6	6.61	12.2	8.6	15.9	14.3	26.4	2.68	4.95	25.9	47.9	28.1	52	48.7	90	18.4	34	10.3	19	23	42.6	2.4	4.44	26.5	48.9	2.21	4.09	16.3	30	9.19	17	28.5	52.6	0.231	0.426	5.1	9.42	20.3	37.6	12.2	1.66	13.6	4.57
	KSH26624	SHIVIG	0	4.27	51.4	2.8	5.44	11.3	22	7.03	13.7	8.54	16.6	17.6	34.3	12.8	24.8	25.3	49.2	29.9	58.2	10.5	20.5	5.92	11.5	27.7	54	7.21	14	15.3	29.7	1.2	2.34	24.5	47.7	10.4	20.3	16	31.1	0.489	0.951	8.14	15.8	26.8	52.2	12.9	0.642	4.98	7.07
	KSH26624	SHIVIG	3	10.6	57.5	3.15	5.49	10.4	18.2	8.18	14.2	9.6	16.7	21	36.6	13.8	24.1	26.6	46.3	32.8	57	11.9	20.7	6.54	11.4	30	52.2	9.01	15.7	17.2	30	1.25	2.18	26.4	46	12.6	21.9	18	31.4	0.449	0.782	7.14	12.4	31.8	55.4	12.3	0.694	5.66	6.16
	KSH26624	SHIVIG	7	6.92	50	3.17	6.33	10.5	21	6.38	12.8	8.72	17.5	17.3	34.6	12.5	25	24.9	49.9	28.7	57.5	10.1	20.2	5.45	10.9	27.4	54.9	6.99	14	14.6	29.2	0.938	1.88	23.8	47.7	10.6	21.2	15.2	30.3	0.398	0.796	7.47	15	26.9	53.9	12.4	0.656	5.29	7.14
	KSH26624	SHIVIG	14	5.23	55.5	2.96	5.33	11.6	20.9	6.91	12.4	8.36	15.1	17.9	32.3	10.5	18.8	24.8	44.6	32	57.6	8.02	14.4	5.4	9.73	31.9	57.5	10.1	18.3	12.4	22.3	1.02	1.83	27.3	49.2	14.8	26.7	13	23.5	0.398	0.717	8.26	14.9	33.8	60.9	13	0.639	4.93	6.95
	KSH26624	SHIVIG	21	2.96	56.5	5.25	9.3	13.5	23.9	8.67	15.3	8.85	15.7	18.2	32.1	11.9	21.1	25.8	45.8	30.4	53.8	10.2	18.1	5.29	9.36	31.9	56.6	9.03	16	14.3	25.3	1.22	2.16	26.8	47.5	14.1	25.1	14.9	26.3	0.621	1.1	9.64	17.1	31.3	55.5	13.3	1.45	10.9	7.64
	KSH26624	SHIVIG	28	2.44	52	6.05	11.6	13.1	25.2	4.66	8.97	7.08	13.6	14.5	27.9	10	19.3	29.1	56	28.2	54.2	6.62	12.7	5.42	10.4	31.8	61.1	8.18	15.7	11	21.1	1.09	2.09	26.2	50.4	13.8	26.5	11.6	22.4	0.421	0.809	8.72	16.8	31.2	60.1	16.8	1.98	11.8	9.52
	KSH26624	SHIVIG	35	7.65	48.5	0.823	1.7	7.13	14.7	3.61	7.45	0.74	1.52	15.3	31.5	0.729	1.5	22.1	45.6	10.8	22.2	5.86	12.1	4.21	8.67	28.4	58.5	10.1	20.8	5.89	12.1	4.18	8.61	29.4	60.6	9.06	18.7	9.75	20.1	0.316	0.652	4.37	9	34.1	70.2	17.5	0.227	1.3	6.8
	KSH26624	SHIVIG	42	6.62	51.8	1.68	3.25	7.82	15.1	4.63	8.93	0.932	1.8	14.3	27.7	1.08	2.1	24.4	47.2	0.718	1.39	6.95	13.4	5.26	10.2	32.1	62	7.46	14.4	4.23	8.17	7.99	15.4	36.5	70.5	3.07	5.93	11.8	22.8	0.396	0.764	4.59	8.87	35	67.5	15.3	0.35	2.28	7.16
	KSH26624	SHIVIG	56	4.89	51.5	1.38	2.67	8.51	16.5	5.16	10	2.12	4.11	17.6	34.2	2.7	5.25	23.8	46.3	0.479	0.931	12.3	23.8	5.76	11.2	27.7	53.7	5.79	11.2	9.33	18.1	8.69	16.9	30	58.4	3.41	6.61	17.5	34	0.523	1.02	5.31	10.3	28.1	54.7	14.8	0.3	2.03	8.2
	KSH26624	SHIVIG	84	3.36	51	1.71	3.35	8.67	17	8.39	16.4	4.17	8.18	18.3	35.9	6.62	13	23	45.2	8.93	17.5	12.2	23.9	6.6	12.9	25.7	50.3	6.57	12.9	16.8	32.9	1.97	3.85	22.9	44.9	9.33	18.3	18.3	35.9	0.445	0.872	5.65	11.1	26.6	52.1	16.8	0.632	3.76	9.99
	KSH26392	SHIVIG	-7	15	68.6	2.27	3.31	9.04	13.2	21	30.7	18.7	27.2	31.1	45.4	22	32.1	24	35	62.7	91.4	20.8	30.4	3.98	5.8	30.9	45.1	12.8	18.7	23.9	34.8	1.62	2.35	25.3	36.9	17.7	25.9	24.6	35.8	0.237	0.345	6.63	9.67	37.1	54.1	7.09	0.435	6.13	3.91
	KSH26392	SHIVIG	0	10.1	64.7	1.8	2.78	8.86	13.7	26.6	41.2	16.7	25.8	36.3	56.1	23.4	36.2	17.6	27.2	28.2	43.5	22.2	34.3	3.6	5.57	24.6	38	14.3	22.1	25.8	39.9	0.953	1.47	19.2	29.7	18.7	29	25.5	39.4	0.305	0.471	6.72	10.4	32.2	49.7	10.6	0.61	5.76	6.91
	KSH26392	SHIVIG	3	11.3	65.4	0.964	1.47	9.39	14.4	26.1	39.9	15.1	23.2	35.5	54.4	23.5	35.9	17.9	27.3	29.8	45.6	23.5	35.9	3.88	5.93	25.8	39.4	12.3	18.7	26.8	41.1	1.23	1.88	20.3	31	17.1	26.1	27	41.3	0.317	0.485	6.97	10.7	31.1	47.5	10.9	0.354	3.25	7.06
	KSH26392	SHIVIG	7	15.6	68.2	1.11	1.63	8.74	12.8	28.3	41.4	19.1	28	38.7	56.7	26.5	38.8	17.9	26.3	30.1	44.2	27	39.5	4.86	7.13	24.5	35.9	11.9	17.4	31.2	45.7	1.33	1.95	18.4	27	17.2	25.3	31.5	46.2	0.323	0.474	6.45	9.45	29.9	43.9	10	0.413	4.11	6.44
	KSH26392	SHIVIG	14	14.5	64.8	0.769	1.19	8.28	12.8	27.3	42.2	17.7	27.4	36.8	56.7	22.4	34.6	15.8	24.5	29.2	45.1	23.8	36.7	4.19	6.47	23.6	36.5	13.2	20.3	27.6	42.6	1.05	1.63	17.2	26.5	19	29.3	27.7	42.7	0.32	0.494	6.15	9.49	30.6	47.3	10.7	0.29	2.7	6.9
	KSH26392	SHIVIG	21	7.2	61.4	1.32	2.15	10.9	17.8	19.8	32.2	13	21.2	28.7	46.7	12.3	20.1	18.2	29.7	31	50.4	15.5	25.3	2.72	4.43	29.8	48.6	13.3	21.7	17.5	28.6	1.06	1.73	26.7	43.5	16.1	26.2	18	29.3	0.293	0.477	8.5	13.8	34.6	56.4	11.8	0.512	4.32	8.23
	KSH26392	SHIVIG	28	8.13	61.8	2.68	4.34	13.7	22.3	19.9	32.2	12.7	20.5	27.7	44.8	13.7	22.2	20.3	32.8	24.7	40	15.2	24.6	2.88	4.66	30.8	49.8	12.9	20.9	17.7	28.6	0.916	1.48	24.3	39.3	18.9	30.5	17.8	28.9	0.248	0.401	10.2	16.5	33.5	54.2	11.7	0.901	7.72	7.25
	KSH26392	SHIVIG	35	5.7	57.1	0.808	1.42	14.2	24.8	13	22.8	1.95	3.42	19.3	33.9	1.04	1.83	21.3	37.3	11	19.2	10.1	17.7	2.75	4.81	35	61.4	9.2	16.1	11.5	20.1	1.74	3.05	35.8	62.7	8.09	14.2	12.6	22.1	0.209	0.366	9.25	16.2	35	61.3	15.2	0.282	1.85	10.2
	KSH26392	SHIVIG	42	3.3	53.4	0.948	1.78	9.27	17.4	16.2	30.3	4.08	7.64	23.5	44	5.09	9.54	17.1	32.1	18.3	34.3	13.4	25.2	2.75	5.15	27.2	51	10	18.7	15.4	28.9	1.15	2.16	26.7	50.1	10.1	18.9	16	29.9	0.225	0.421	6.22	11.7	31	58	15.3	0.416	2.71	10.1
	KSH26392	SHIVIG	56	7.33	57.4	0.498	0.867	6.82	11.9	21.7	37.7	9.73	16.9	31	53.9	9.88	17.2	13.5	23.6	23.7	41.2	13.8	24.1	2.41	4.2	24.1	41.9	17.1	29.8	15.5	27	1.24	2.16	27.3	47.5	13.4	23.3	16.1	28	0.19	0.331	4.99	8.69	36.2	63	14.3	0.234	1.64	8.79
	KSH26392	SHIVIG	84	5.6	55.6	1.03	1.85	11.4	20.6	14	25.2	6.83	12.3	21.4	38.6	8.18	14.7	19.1	34.4	28	50.3	10.7	19.2	1.91	3.44	32.2	58	10.7	19.3	11.9	21.4	1.04	1.86	31.5	56.7	11.2	20.1	12.4	22.4	0.168	0.302	7.92	14.2	35.1	63.1	15.4	0.408	2.65	9.81
	KSH26602	SHIVIG	-7	2.8	45.9	0.881	1.92	7.09	15.4	18.2	39.7	7.83	17.1	22.5	48.9	8.46	18.4	14.8	32.2	29.1	63.4	16.8	36.6	3.16	6.89	18.7	40.7	7.25	15.8	19.4	42.3	0.565	1.23	11.7	25.4	14.3	31	19.7	42.9	0.27	0.588	5.04	11	20.9	45.5	11.7	0.459	3.92	8.71
	KSH26602	SHIVIG	0	10.3	50.7	0.945	1.87	13.2	26	17.8	35.1	10.3	20.4	22.7	44.8	10.8	21.3	18.2	35.9	20.8	41.1	15.5	30.5	4.26	8.41	23.6	46.6	7.35	14.5	19.4	38.4	0.291	0.575	8.57	16.9	22.4	44.1	19.2	37.9	0.519	1.02	9.86	19.5	21.1	41.6	15	0.467	3.12	11.8
	KSH26602	SHIVIG	3	7.66	47.6	0.53	1.11	15.2	31.9	13	27.3	5.37	11.3	17.3	36.4	6.4	13.4	20	41.9	21.8	45.8	12.1	25.3	4.59	9.63	25.6	53.6	5.44	11.4	16.3	34.2	0.347	0.728	10.4	21.8	20.6	43.3	16	33.5	0.69	1.45	11.4	24	19.6	41.1	15.8	0.272	1.72	12.7
	KSH26602	SHIVIG	7	6.73	42.1	0.871	2.07	15.1	35.9	10.3	24.4	5.41	12.9	13.8	32.8	5.36	12.7	19.7	46.8	19.6	46.6	8.52	20.2	3.13	7.45	24.8	59	5.61	13.3	11.4	27.1	0.268	0.635	11.2	26.6	19.2	45.7	11.2	26.6	0.478	1.13	11.9	28.2	18.6	44.1	16.2	0.415	2.56	13
	KSH26602	SHIVIG	14	3.05	43	0.774	1.8	14.1	32.7	13.1	30.5	9.4	21.8	16.5	38.4	6.76	15.7	16.6	38.5	19.2	44.6	8.39	19.5	2.23	5.19	24	55.8	8.38	19.5	10.4	24.2	0.222	0.516	9.74	22.6	22.7	52.7	10.3	23.9	0.353	0.821	11.4	26.6	21	48.7	13.2	0.411	3.11	10.9
	KSH26602	SHIVIG	21	1.86	42.2	0.714	1.69	14.8	35	12.6	29.8	5.8	13.7	15.5	36.6	6.38	15.1	17.4	41.1	17.1	40.4	11.1	26.3	3.04	7.19	23.3	55	4.85	11.5	13.9	33	0.204	0.484	7.75	18.3	20.4	48.2	13.6	32.3	0.493	1.17	11.9	28.2	16.2	38.3	13.6	0.321	2.37	11.2
	KSH26602	SHIVIG	28	4.75	48	0.889	1.85	16.7	34.7	13.6	28.2	5.89	12.3	17.1	35.6	4.81	10	19.4	40.4	18.6	38.8	9.64	20.1	3.39	7.06	27.1	56.4	7.91	16.5	12.7	26.5	0.303	0.631	11.9	24.7	23.1	48.1	12.6	26.2	0.432	0.899	12.9	26.8	22.2	46.1	16.8	0.404	2.4	13
	KSH26602	SHIVIG	35	6.2	41.9	2.59	6.18	18.5	44.3	7.2	17.2	3.3	7.87	9.97	23.8	2.87	6.86	22.5	53.8	17.2	41.1	5.08	12.1	2.15	5.14	29.4	70.3	5.19	12.4	6.94	16.6	0.293	0.701	13.9	33.2	20.7	49.5	6.9	16.5	0.341	0.814	14.4	34.5	20.2	48.2	21.5	1.39	6.44	18.1
	KSH26602	SHIVIG	42	2.29	43.9	2.02	4.59	18.5	42	7.76	17.7	3.44	7.82	10.7	24.3	3.42	7.79	24.8	56.4	17.2	39.1	5.74	13.1	2.16	4.93	30.8	70.1	5.25	12	7.58	17.2	0.325	0.74	16.4	37.4	19.6	44.6	7.61	17.3	0.289	0.658	13.8	31.5	22.2	50.5	18.8	1.17	6.19	15.4
	KSH26602	SHIVIG	56	3.94	46.9	1.3	2.77	17	36.2	12.4	26.3	5.78	12.3	15.8	33.7	4.37	9.31	22.9	48.8	18	38.3	8.56	18.2	2.58	5.5	28.2	60	7.62	16.2	10.8	23.1	0.287	0.612	14.2	30.3	21.6	46	10.7	22.9	0.396	0.845	13	27.7	22.8	48.5	15.1	0.615	4.06	12
	KSH26602	SHIVIG	84	5	49.4	0.579	1.17	13.1	26.5	16	32.3	6.94	14	20.8	42	4.94	10	18	36.5	17.6	35.7	10.2	20.7	2.47	5	25.8	52.1	10.9	22.1	12.4	25.1	0.317	0.641	14.5	29.3	22.2	45	12.4	25	0.34	0.689	9.8	19.8	26.9	54.5	15.9	0.309	1.94	12
	KSH26609	SHIVIG	-7	2.74	64.7	1.15	1.78	5.64	8.71	16.7	25.7	7.51	11.6	25.2	39	12.7	19.7	19	29.4	53.7	83	19.2	29.7	7.76	12	27	41.7	10.8	16.6	24.8	38.3	2.19	3.38	19.5	30.1	18.3	28.2	26.6	41.1	0.367	0.568	3.69	5.71	34.1	52.6	6.74	0.0684	1.01	4.14
	KSH26609	SHIVIG	0	3.8	57.9	0.336	0.58	7.26	12.5	19.2	33.1	6.7	11.6	27.9	48.2	11.2	19.4	13.4	23.2	27.6	47.6	21.4	37	7.96	13.7	20.5	35.4	8.04	13.9	27.4	47.4	1.95	3.37	15.1	26	13.4	23.2	28.7	49.6	0.657	1.13	4.62	7.97	23.9	41.3	8.47	0.0542	0.64	5.93
	KSH26609	SHIVIG	3	4.34	58.6	0.223	0.381	7.91	13.5	17.3	29.5	4.81	8.21	26.1	44.6	8.48	14.5	12.9	22.1	28.6	48.8	19.2	32.8	8.31	14.2	22.4	38.2	8.69	14.8	26	44.4	1.47	2.52	14.8	25.4	16.2	27.7	26.8	45.8	0.654	1.12	5.13	8.77	25.9	44.3	7.69	0.0365	0.474	5.33
	KSH26609	SHIVIG	7	3.89	56.7	0.154	0.271	7.78	13.7	16.9	29.9	4.64	8.18	25.2	44.5	7.38	13	12.9	22.7	26.7	47.1	17.8	31.5	7.23	12.8	22.2	39.2	9.39	16.6	23.5	41.5	1.56	2.75	15.6	27.6	16	28.2	24.5	43.1	0.625	1.1	5.19	9.16	26.4	46.6	8.21	0.0124	0.152	5.74
	KSH26609	SHIVIG	14	0.904	47.8	0.208	0.436	7.66	16	12.8	26.7	5.06	10.6	19	39.8	6.21	13	10.3	21.6	23.5	49.1	11	22.9	4.95	10.3	21.6	45.2	10.3	21.5	14.8	30.9	1.13	2.37	16.4	34.2	15.5	32.5	15.4	32.3	0.47	0.984	5.49	11.5	26.4	55.2	6.85	0.0347	0.507	4.67
	KSH26609	SHIVIG	21	1.7	56.3	0.247	0.438	8.73	15.5	13.7	24.3	3.49	6.2	21.1	37.4	5.64	10	12.6	22.3	25.6	45.5	13.7	24.4	6.61	11.7	25.7	45.7	10.3	18.2	18.7	33.2	1.62	2.88	17.9	31.8	18.1	32.1	19.7	35	0.638	1.13	5.87	10.4	30.1	53.5	6.84	0.0282	0.412	4.46
	KSH26609	SHIVIG	28	2.52	57.4	0.925	1.61	13	22.7	10.1	17.6	4.09	7.14	17.3	30.1	6.17	10.7	19.8	34.5	26.1	45.5	9.99	17.4	5.77	10.1	32	55.7	9.64	16.8	14	24.3	1.8	3.14	24.9	43.4	16.7	29.1	15.2	26.6	0.523	0.912	8.42	14.7	33.2	57.8	9.91	0.177	1.79	5.91
	KSH26609	SHIVIG	35	4.93	60.3	0.307	0.509	13.6	22.5	9.46	15.7	3.03	5.03	16.4	27.2	4.81	7.98	21.2	35.2	28.4	47.1	9.67	16	6.02	9.99	35.6	59.1	8.99	14.9	14.1	23.4	1.55	2.58	26.3	43.6	18.3	30.4	15.1	25.1	0.562	0.933	8.4	13.9	36.2	60	9.48	0.0557	0.588	5.9
	KSH26609	SHIVIG	42	2.79	58.6	0.865	1.48	12.3	21.1	9.92	16.9	2.87	4.9	16.9	28.8	4.39	7.49	19.9	34	27.5	46.9	9.1	15.5	4.87	8.32	34.4	58.7	10.2	17.4	12.5	21.3	1.49	2.55	27.6	47.2	17	28.9	13.5	23.1	0.427	0.728	7.9	13.5	36.7	62.7	9.88	0.188	1.9	6.12
	KSH26609	SHIVIG	56	1.68	49.2	0.152	0.31	8.54	17.3	11.1	22.5	2.75	5.59	17.6	35.7	3.48	7.07	15	30.4	23.8	48.3	9.35	19	3.42	6.95	25.6	51.9	10.9	22.1	11.2	22.8	1.55	3.15	24	48.8	12.5	25.3	12.4	25.1	0.393	0.799	5.79	11.8	30.7	62.3	10.3	0.0258	0.252	6.64
	KSH26609	SHIVIG	84	2.61	61.9	0.241	0.39	6.53	10.6	20.1	32.5	6.48	10.5	29.7	48.1	7.47	12.1	12.6	20.4	27.6	44.6	17.8	28.8	4.89	7.9	24.4	39.5	14.7	23.8	20.6	33.4	2.04	3.31	21.5	34.7	17.7	28.6	22.3	36	0.436	0.705	4.27	6.91	34.9	56.4	9.01	0.0468	0.52	5.47
Units			day	% of [live]	% of [CD19+CD20+]	% of [CD19+CD20+]	% of [CD19+CD20+IgD+]	% of [CD19+CD20+]	% of [CD19+CD20+IgD+]	% of [CD19+CD20+]	% of [CD19+CD20+IgD+]	% of [CD19+CD20+]	% of [CD19+CD20+IgD+]	% of [CD19+CD20+]	% of [CD19+CD20+IgD+]	% of [CD19+CD20+]	% of [CD19+CD20+IgD+]	% of [CD19+CD20+]	% of [CD19+CD20+IgD+]	% of [CD19+CD20+]	% of [CD19+CD20+IgD+]	% of [CD19+CD20+]	% of [CD19+CD20+IgD+]	% of [CD19+CD20+]	% of [CD19+CD20+IgD+]	% of [CD19+CD20+]	% of [CD19+CD20+IgD+]	% of [CD19+CD20+]	% of [CD19+CD20+IgD+]	% of [CD19+CD20+]	% of [CD19+CD20+IgD+]	% of [CD19+CD20+]	% of [CD19+CD20+IgD+]	% of [CD19+CD20+]	% of [CD19+CD20+IgD+]	% of [CD19+CD20+]	% of [CD19+CD20+IgD+]	% of [CD19+CD20+]	% of [CD19+CD20+IgD+]	% of [CD19+CD20+]	% of [CD19+CD20+IgD+]	% of [CD19+CD20+]	% of [CD19+CD20+IgD+]	% of [CD19+CD20+]	% of [CD19+CD20+IgD+]	% of [CD19+CD20+]	% of [CD19+CD20+]	% of [CD19+CD20+IgD-IgG+]	% of [CD19+CD20+]
[truncated: 87 more columns]
